# Supplementary material for: Evidence of multiple insecticide resistance mechanisms in Anopheles gambiae populations in Bangui, Central African Republic
Source: Parasit Vectors. 2017 Jan 13;10:23. doi: 10.1186/s13071-016-1965-8 (PMC5237250; doi:10.1186/s13071-016-1965-8)
Supplement: Additional file 1: Table S1. — Number of Anopheles (%) tested by bioassays in seven sites of Bangui, Central African Republic by using WHO test kits for adult mosquitoes. Six insecticides of technical grade were used, including two pyrethroids (deltamethrin and lambda-cyhalothrin), one carbamate (bendiocarb), two organophosphates (fenitrothion and malathion) and one organochlorine (DDT). (XLSX 15 kb) [file 13071_2016_1965_MOESM1_ESM.xlsx]

## Sheet: Bioassay data
	Additional file 1: Number of Anopheles (%) tested by bioassays in 7 sites of Bangui, Central African Republic by using WHO test kits for adult mosquitoes. Six insecticides of technical grade were used: 2pyrethroids (Deltamethrin and Lambda-cyhalothrin), one carbamate (Bendiocarb), two organophosphates (Fenitrothion and Malathion) and one organochlorine (DDT).
KNOCK DOWN TIME & MORTALITY RATE
Origin: Petevo
Species: Anopheles
Times			Deltamethrin 0.05%(n=100)	Bendiocarb 0.1% (n=100)	Fenitrothion 1%(n=100)	Malathion 5% (n=100)	Lamda-cyhalothrin 0.05% (n=98)	DDT 4%(n=100)	Control
10			0	0	0	0	1	0	0
15			0	0	0	20	3	0	0
20			2	0	6	30	4	0	0
30			5	0	6	40	4	0	0
40			17	5	7	63	4	0	0
50			20	13	8	80	7	0	0
60			33	24	10	86	9	0	0
Mortality rate after 24hours (%)			48	87	100	100	27	15	0
Number of surviving after 24 hours			52	13	0	0	71	85	25
KNOCK DOWN TIME & MORTALITY RATE
Origin Yapele
Species: Anopheles
Times			Deltamethrin 0.05% (n=100)	Bendiocarb 0.1% (n=100)	Fenitrothion 1% (n=96)	Malathion 5% (n= 99)	Lamda-cyhalothrin 0.05% (n=100)	DDT 4% (n= 100)	Control
10			2	0	0	0	0	0	0
15			3	0	1.04	2.02	0	0	0
20			3	0	7.29	21.21	0	2	0
30			4	1	10.41	69.69	4	4	0
40			7	2	12.50	81.81	6	4	0
50			14	14	21.87	95.95	9	5	0
60			26	26	34.37	96.96	13	6	0
Mortality rate after 24hours (%)			51	75	100	100	56	36	0
Number of surviving after 24 hours			49	25	0	0	33	64	25
KNOCK DOWN TIME & MORTALITY RATE
Origin: Gbanikola
Species: Anopheles
Times			Deltamethrin 0.05% (n=100)	Bendiocarb 0.1% (n=100)	Fenitrothion 1% (n=100)	Malathion 5% (n=100)	Lamda-cyhalothrin 0.05% (n=100)	DDT 4% (n=100)	Control
10			2	1	4	0	0	3	0
15			2	3	5	0	0	3	0
20			2	6	6	1	1	4	0
30			7	8	10	5	2	6	0
40			13	15	12	8	13	8	0
50			25	28	15	18	22	9	0
60			23	39	25	50	43	11	0
Mortality rate after 24hours (%)			54	97	96	100	86	30	0
Number of surviving after 24 hours			46	3	4	0	14	70	26
KNOCK DOWN TIME & MORTALITY RATE
Origin: Pk10
Species: Anopheles
Times			Deltamethrin 0.05% (n=100)	Bendiocarb 0.1% (n=101)	Fenitrothion 1%(n=100)	Malathion 5%(n=97)	Lamda-cyhalothrin 0.05% (n=100)	DDT 4%(n=97)	Control
10			0	0	0	0	0	1.03	0
15			2	0	6	1.03	4	2.06	0
20			6	7.92	7	15.46	8	3.09	0
30			9	13.86	9	26.80	15	4.12	0
40			23	45.54	10	55.67	18	9.27	0
50			36	79.20	21	95.87	20	12.37	0
60			41	98.01	40	100	26	13.40	0
Mortality rate after 24hours (%)			75	99	99	100	70	20.40	0
Number of surviving after 24 hours			25	2	1	0	30	77	25
KNOCK DOWN TIME & MORTALITY RATE
Origin: Ouango
Species: Anopheles
Times			Deltamethrin 0.05% (n=100)	Bendiocarb 0.1%(n=100)	Fenitrothion 1%(n=100)	Malathion 5% (n=100)	Lamda-cyhalothrin 0.05%(n=100)	DDT 4%(n=100)	Control
10			3	4	0	9	0	0	0
15			6	4	0	11	1	1	0
20			9	6	3	13	1	3	0
30			11	10	5	15	2	7	0
40			14	11	6	27	3	8	0
50			18	12	8	43	6	9	0
60			31	30	25	53	10	11	0
Mortality rate after 24hours (%)			74	98	100	100	52	39	0
Number of surviving after 24 hours			26	2	0	0	48	61	25
KNOCK DOWN TIME & MORTALITY RATE
Origin: Cattin
Species: Anopheles
Times			Deltamethrin 0.05%(n=95)	Bendiocarb 0.1%(n=94)	Fenitrothion 1%(n=99)	Malathion 5%(n=96)	Lamda-cyhalothrin 0.05% (n=100)	DDT 4%(n=100)	Control
10			0	1	4	6	3	2	0
15			2	3	7	7	8	4	0
20			8	5	8	12	10	4	0
30			23	8	9	24	13	8	0
40			35	19	13	59	16	8	0
50			38	29	13	88	19	8	0
60			45	35	24	92	20	9	0
Mortality rate after 24hours (%)			75.7895	94.6809	98.9899	100	58	33	3.83
Number of surviving after 24 hours			23	5	1	0	42	67	26
KNOCK DOWN TIME & MORTALITY RATE
Origin: Centre-ville
Species: Anopheles
Times			Deltamethrin 0.05%(n=100)	Bendiocarb 0.1%(n=99)	Fenitrothion 1%(n=98)	Malathion 5%(n=100)	Lamda-cyhalothrin 0.05%(n=100)	DDT 4%(n=100)	Control
10			0	5	0	4	2	0	0
15			1	8	6	10	4	0	0
20			4	14	7	14	5	0	0
30			17	27	12	33	9	0	0
40			38	30	15	45	13	0	0
50			48	37	20	58	18	0	0
60			65	60	31	60	46	0	0
Mortality rate after 24hours (%)			77	98.9899	100	100	81	5	0
Number of surviving after 24 hours			23	1	0	0	19	95	26
KNOCK DOWN TIME & MORTALITY RATE
Origin: Insectarium susceptible strain
Species: Anopheles (KISUMU)
Times			Deltamethrin 0.05%(n=100)	Bendiocarb 0.1%(n=98)	Fenitrothion 1%(n=99)	Malathion 5%(n=101)	Lamda-cyhalothrin 0.05%(n=100)	DDT 4%(n=100)
10			25	35.71	24.24	18.81	23	5
15			64	41.83	27.27	21.78	44	6
20			100	43.87	32.32	28.71	71	14
30			100	89.79	39.39	67.32	80	42
40			100	95.91	44.44	93.06	84	98
50			100	97.95	48.48	98.01	100	100
60			100	100	97.97	100	100	100
Mortality rate after 24hours (%)			100	100	100	100	100	100
Number of surviving after 24 hours			0	0	0	0	0	0
